# Supplementary material for: The radial expansion of the Diego blood group system polymorphisms in Asia: mark of co-migration with the Mongol conquests
Source: Eur J Hum Genet. 2018 Aug 24;27(1):125–32. doi: 10.1038/s41431-018-0245-9 (PMC6303257; doi:10.1038/s41431-018-0245-9)
Supplement: Supplementary file 1 — Table S1 [file 41431_2018_245_MOESM1_ESM.xlsx]

## Sheet: S1 Table
S1 Table
Characteristics of the 75 populations considered in the present study,
listed according to country
Population	Continental region	Country	Latitude (°N)	Longitude (°E)	Language (7 classes)	DI*01 allele frequency	Source reference	C2-M217 frequency	C2-M401 frequency	Sample size	Source reference
Hazara Afghanistan	Middle East	Afghanistan	36.00	68.00	Indo-European	0.014	DiCristofaro et al. 2013 / Mazières et al. 2013	0.351	0.273	77	DiCristofaro et al. 2013
Tajik	Middle East	Afghanistan	37.00	68.00	Indo-European	0.011	DiCristofaro et al. 2013 / Mazières et al. 2013	0.092	0.021	142	DiCristofaro et al. 2013
Uzbek Jawzjan	Middle East	Afghanistan	36.00	68.00	Altaic	0.004	DiCristofaro et al. 2013 / Mazières et al. 2013	0.011	0.011	94	DiCristofaro et al. 2013
Uzbek	Middle East	Afghanistan	36.00	64.00	Altaic	0.004	DiCristofaro et al. 2013 / Mazières et al. 2013	0.039	0.032	28	DiCristofaro et al. 2013
Cambodian	Asia South East	Cambodia	12.00	105.00	Austronesian/Asiatic	0.050	present study (HGDP-CEPH; EFS AM)	0.039	NA	26	Zhong et al. 2010
Chinese South	Asia East	China	29.00	109.00	Sino-Tibetan	0.015	Cavalli-Sforza et al. 1995	0.000	NA	63	Wen et al. 2004
Dai	Asia East	China	21.00	100.00	Hmong/Tai-Kadai	0.000	present study (HGDP-CEPH; EFS AM)	0.143	NA	7	DiCristofaro et al. 2013
Daur	Asia East	China	50.00	124.00	Altaic	0.313	present study (HGDP-CEPH; EFS AM)	0.311	NA	7	DiCristofaro et al. 2013
Hezhen	Asia East	China	47.00	133.00	Altaic	0.000	present study (HGDP-CEPH; EFS AM)	0.611	NA	6	DiCristofaro et al. 2013
Lahu	Asia East	China	22.00	100.00	Sino-Tibetan	0.000	present study (HGDP-CEPH; EFS AM)	0.000	NA	7	DiCristofaro et al. 2013
Han	Asia East	China	30.00	110.00	Sino-Tibetan	0.030	present study (HGDP-CEPH; EFS AM)	0.052	NA	24	DiCristofaro et al. 2013
Miaozu	Asia East	China	28.00	109.00	Hmong/Tai-Kadai	0.000	present study (HGDP-CEPH; EFS AM)	0.076	NA	92	DiCristofaro et al. 2013
Mongol China	Asia East	China	48.00	119.00	Altaic	0.100	present study (HGDP-CEPH; EFS AM)	0.143	NA	7	DiCristofaro et al. 2013
Naxi	Asia East	China	26.00	100.00	Sino-Tibetan	0.000	present study (HGDP-CEPH; EFS AM)	0.000	NA	8	DiCristofaro et al. 2013
Oroqen	Asia East	China	50.00	127.00	Altaic	0.000	present study (HGDP-CEPH; EFS AM)	0.734	NA	23	DiCristofaro et al. 2013
She	Asia East	China	27.00	119.00	Hmong/Tai-Kadai	0.050	present study (HGDP-CEPH; EFS AM)	0.064	NA	47	Zhong et al. 2010
Tu	Asia East	China	36.00	101.00	Altaic	0.111	present study (HGDP-CEPH; EFS AM)	0.000	NA	7	DiCristofaro et al. 2013
Tujia	Asia East	China	29.00	109.00	Hmong/Tai-Kadai	0.000	present study (HGDP-CEPH; EFS AM)	0.237	0.000	33	DiCristofaro et al. 2013
Uygur	Asia East	China	44.00	81.00	Altaic	0.071	present study (HGDP-CEPH; EFS AM)	0.066	0.000	8	DiCristofaro et al. 2013
Xibo	Asia East	China	43.00	82.00	Altaic	0.000	present study (HGDP-CEPH; EFS AM)	0.268	NA	8	DiCristofaro et al. 2013
Yizu	Asia East	China	28.00	103.00	Sino-Tibetan	0.056	present study (HGDP-CEPH; EFS AM)	0.000	NA	14	Su et al. 2000
Zhuang Guangxi	Asia East	China	23.00	108.00	Hmong/Tai-Kadai	0.085	Yuan et al. 1984	0.000	NA	69	Zhong et al. 2010
Bhil Madhya	Asia South	India	22.00	74.50	Indo-European	0.021	Cavalli-Sforza et al. 1995	0.000	NA	32	Sharma et al. 2009
Hindu	Asia South	India	17.01	73.64	Indo-European	0.004	Comas 1965	0.000	NA	405	Hammer et al. 2006
Irula	Asia South	India	11.00	78.00	Others and Isolates	0.000	Comas 1965	0.000	NA	30	Sengupta et al. 2006
Kurumba	Asia South	India	10.00	78.00	Others and Isolates	0.000	Comas 1965	0.000	NA	19	Sengupta et al. 2006
Oraon	Asia South	India	25.00	85.00	Others and Isolates	0.022	Comas 1965	0.000	NA	14	Cordaux et al. 2004
Punjab	Asia South	India	31.00	75.00	Indo-European	0.019	Cavalli-Sforza et al. 1995 / Comas 1965	0.000	NA	66	Kivisild et al. 2003
Rajbanshi Bengali	Asia South	India	22.60	88.40	Indo-European	0.020	Cavalli-Sforza et al. 1995	0.012	NA	31	Kivisild et al. 2003
Tamil Nadu	Asia South	India	13.00	77.00	Others and Isolates	0.000	Comas 1965	0.000	NA	57	Sahoo et al. 2006
Bihar	Asia South	India	25.00	85.00	Others and Isolates	0.026	Cavalli-Sforza et al. 1995	0.026	NA	77	Cordaux et al. 2004
Sumatra Sunda	Asia South East	Indonesia	0.00	102.00	Austronesian/Asiatic	0.000	Cavalli-Sforza et al. 1995	0.000	NA	57	Kayser et al. 2006
Arab	Middle East	Iran	36.00	51.00	Austronesian/Asiatic	0.000	Comas 1965	0.000	0.000	47	Nasidze et al. 2009 / DiCristofaro et al. 2013
Caspian Gilaki	Middle East	Iran	36.90	50.60	Indo-European	0.002	Cavalli-Sforza et al. 1995	0.000	NA	50	Nasidze et al. 2006
Iranian Teheran	Middle East	Iran	32.00	60.00	Indo-European	0.001	Cavalli-Sforza et al. 1995	0.000	0.000	80	Nasidze et al. 2004 / DiCristofaro et al. 2013
Hebrew	Near East	Israel	32.00	35.00	Austronesian/Asiatic	0.000	Comas 1965	0.000	NA	45	Flores et al. 2005
Kanto Honshu	Asia East	Japan	36.12	139.50	Altaic	0.018	Cavalli-Sforza et al. 1995	0.006	NA	263	Mix
Japanese	Asia East	Japan	36.00	138.00	Others and Isolates	0.077	present study (HGDP-CEPH; EFS AM)	0.021	NA	47	Xue et al. 2005
Tohoku Honshu	Asia East	Japan	38.50	140.00	Altaic	0.079	Cavalli-Sforza et al. 1995 / Delaney et al. 2015	0.020	NA	107	Hong et al. 2006
Korean	Asia Est	Korea	36.00	128.00	Others and Isolates	0.042	present study (HGDP-CEPH; EFS AM)	0.163	NA	43	Xue et al. 2005
Kyrgyz_1	Asia Central	Kyrgyzstan	39.94	71.33	Altaic	0.119	DiCristofaro et al. 2013 / Mazières et al. 2013	0.300	0.250	21	DiCristofaro et al. 2013
Kyrgyz_2	Asia Central	Kyrgyzstan	41.63	72.67	Altaic	0.095	DiCristofaro et al. 2013 / Mazières et al. 2013	0.108	0.000	37	DiCristofaro et al. 2013
Kyrgyz_3	Asia Central	Kyrgyzstan	41.93	74.51	Altaic	0.054	DiCristofaro et al. 2013 / Mazières et al. 2013	0.275	0.100	56	DiCristofaro et al. 2013
Kyrgyz_4	Asia Central	Kyrgyzstan	42.16	77.60	Altaic	0.057	DiCristofaro et al. 2013 / Mazières et al. 2013	0.143	0.057	35	DiCristofaro et al. 2013
Dayak Borneo	Asia South East	Malaysia	4.30	114.00	Austronesian/Asiatic	0.000	Cavalli-Sforza et al. 1995	0.025	NA	40	Kayser et al. 2006
Malay Aborigene	Asia South East	Malaysia	3.48	101.28	Austronesian/Asiatic	0.013	Cavalli-Sforza et al. 1995	0.111	NA	18	Kayser et al. 2006
Sarawak Borneo	Asia South East	Malaysia	1.50	110.40	Austronesian/Asiatic	0.025	Cavalli-Sforza et al. 1995	0.025	NA	40	Kayser et al. 2006
Mongol Mongolia	Asia East	Mongolia	49.00	107.00	Altaic	0.098	Komatsu et al. 2004	0.218	0.016	160	DiCristofaro et al. 2013
Nosherpa	Asia Central	Nepal	27.70	85.30	Sino-Tibetan	0.026	Cavalli-Sforza et al. 1995	0.000	NA	45	Gayden et al. 2007
Balti	Middle East	Pakistan	34.10	78.20	Sino-Tibetan	0.006	Cavalli-Sforza et al. 1995	0.000	NA	13	Qamar et al. 2002
Hazara Pakistan	Middle East	Pakistan	33.50	70.00	Indo-European	0.022	Mazières et al. 2013 (HGDP-CEPH)	0.440	0.400	20	Mazières et al. 2013
Balochi	Middle East	Pakistan	30.82	66.98	Indo-European	0.021	Mazières et al. 2013 (HGDP-CEPH)	0.000	0.000	25	Mazières et al. 2013
Brahui	Middle East	Pakistan	29.02	62.84	Others and Isolates	0.000	Mazières et al. 2013 (HGDP-CEPH)	0.000	0.000	25	Mazières et al. 2013
Burusho	Middle East	Pakistan	36.36	73.85	Others and Isolates	0.000	Mazières et al. 2013 (HGDP-CEPH)	0.050	0.000	20	Mazières et al. 2013
Kalash	Middle East	Pakistan	36.00	71.00	Indo-European	0.000	Mazières et al. 2013 (HGDP-CEPH)	0.000	0.000	20	Mazières et al. 2013
Makrani	Middle East	Pakistan	26.03	62.50	Indo-European	0.000	Mazières et al. 2013 (HGDP-CEPH)	0.000	0.000	20	Mazières et al. 2013
Pashto	Middle East	Pakistan	33.70	69.60	Indo-European	0.005	Cavalli-Sforza et al. 1995	0.000	0.000	87	Mazières et al. 2013
Sindhi	Middle East	Pakistan	26.03	68.68	Indo-European	0.021	Mazières et al. 2013 (HGDP-CEPH)	0.000	0.000	21	Mazières et al. 2013
Pushtu Pathan	Middle East	Pakistan	33.00	70.00	Indo-European	0.000	Mazières et al. 2013 (HGDP-CEPH)	0.048	0.048	20	Mazières et al. 2013
Filipino	Asia South East	Philippines	13.37	121.98	Austronesian/Asiatic	0.010	Cavalli-Sforza et al. 1995 / Delaney et al. 2015	0.000	NA	39	Kayser et al. 2006
Negrito	Asia South East	Philippines	14.60	121.00	Austronesian/Asiatic	0.000	Cavalli-Sforza et al. 1995	0.000	NA	39	Kayser et al. 2006
Tagalog	Asia South East	Philippines	14.00	121.30	Austronesian/Asiatic	0.010	Cavalli-Sforza et al. 1995 / Delaney et al. 2015	0.000	NA	39	Kayser et al. 2006
Visayan	Asia South East	Philippines	10.94	123.28	Austronesian/Asiatic	0.010	Cavalli-Sforza et al. 1995 / Delaney et al. 2015	0.000	NA	39	Kayser et al. 2006
Aleut	Asia North East	Russia	56.78	159.45	Eskimo/Uralic/Chukotko/Caucasian	0.014	Cavalli-Sforza et al. 1995	0.000	NA	33	Lell et al. 2002
Chukchi	Asia North East	Russia	67.78	178.00	Eskimo/Uralic/Chukotko/Caucasian	0.095	Cavalli-Sforza et al. 1995	0.000	NA	24	Lell et al. 2002
Eskimo	Asia North East	Russia	66.08	169.00	Eskimo/Uralic/Chukotko/Caucasian	0.059	Cavalli-Sforza et al. 1995	0.000	NA	22	Karafet et al. 2001
Nganasan	Asia North	Russia	70.00	94.00	Eskimo/Uralic/Chukotko/Caucasian	0.004	Cavalli-Sforza et al. 1995	0.053	NA	38	Karafet et al. 2001
Reindeer	Asia North East	Russia	68.62	169.96	Eskimo/Uralic/Chukotko/Caucasian	0.029	Cavalli-Sforza et al. 1995	0.000	NA	24	Lell et al. 2002
Russian	Asia North	Russia	61.00	40.00	Indo-European	0.023	present study (HGDP-CEPH; EFS AM)	0.007	NA	406	Malyarchuk et al. 2010
Samoyed	Asia North	Russia	67.50	64.00	Eskimo/Uralic/Chukotko/Caucasian	0.000	Cavalli-Sforza et al. 1995	0.000	NA	89	Karafet et al. 2001
Yakut	Asia North East	Russia	63.00	100.00	Altaic	0.044	present study (HGDP-CEPH; EFS AM)	0.151	NA	33	DiCristofaro et al. 2013
Adygei	South Caucasus	Russia Caucasus	44.11	39.13	Eskimo/Uralic/Chukotko/Caucasian	0.000	present study (HGDP-CEPH; EFS AM)	0.000	NA	12	Nasidze et al. 2004
Thai	Asia South East	Thailand	15.45	100.25	Hmong/Tai-Kadai	0.027	Cavalli-Sforza et al. 1995 / Comas 1965	0.000	NA	50	Hong et al. 2006
Yeo Yao	Asia South East	Thailand	19.00	100.30	Austronesian/Asiatic	0.038	Comas 1965	0.029	NA	35	Xue et al. 2005
Turkmen	Asia Central	Turkmenistan	37.50	61.70	Altaic	0.121	DiCristofaro et al. 2013 / Cavalli-Sforza et al. 1995	0.014	0.014	30	DiCristofaro et al. 2013

## Sheet: References
References used for DI*01 compilation and computation
Di Cristofaro, J. et al. Afghan Hindu Kush: Where Eurasian Sub-Continent Gene Flows Converge. PLoS ONE 8, e76748 (2013).
Mazières, S. et al. Blood group typing in five Afghan populations in the North Hindu-Kush region: implications for blood transfusion practice. Transfus. Med. 23, 167–174 (2013).
Cavalli-Sforza, L. L., Menozzi, P. & Piazza, A. The History and Geography of Human Genes. J. Asian Stud. 54, 490 (1995).
Yuan, Y. D. et al. Distribution of eight blood-group systems and ABH secretion in Mongolian, Korean, and Zhuang nationalities in China. Ann. Hum. Biol. 11, 377–388 (1984).
Comas, J. Significado de la presencia del antigeno diego entre los amerindios. An. Antropol. 2, 89–112 (1965).
Delaney, M. et al. Red blood cell antigen genotype analysis for 9087 Asian, Asian American, and Native American blood donors: Asian American RBC Genotype. Transfusion (Paris) 55, 2369–2375 (2015).
Komatsu, F. et al. Prevalence of diego blood group Dia antigen in mongolians: comparison with that in Japanese. Transfus. Apher. Sci. 30, 119–124 (2004).
Zhong, H. et al. Global distribution of Y-chromosome haplogroup C reveals the prehistoric migration routes of African exodus and early settlement in East Asia. J. Hum. Genet. 55, 428–435 (2010).
Wen, B. et al. Genetic evidence supports demic diffusion of Han culture. Nature 431, 302–305 (2004).
Su, B. et al. Polynesian origins: insights from the Y chromosome. Proc. Natl. Acad. Sci. 97, 8225–8228 (2000).
Sharma, S. et al. The Indian origin of paternal haplogroup R1a1* substantiates the autochthonous origin of Brahmins and the caste system. J. Hum. Genet. 54, (2009).
Hammer, M. F. et al. Dual origins of the Japanese: common ground for hunter-gatherer and farmer Y chromosomes. J. Hum. Genet. 51, 47–58 (2006).
Sengupta, S. et al. Polarity and temporality of high-resolution y-chromosome distributions in India identify both indigenous and exogenous expansions and reveal minor genetic influence of Central Asian pastoralists. Am. J. Hum. Genet. 78, 202–221 (2006).
Cordaux, R. et al. Independent Origins of Indian Caste and Tribal Paternal Lineages. Curr. Biol. 14, 231–235 (2004).
Kayser, M. et al. Melanesian and Asian Origins of Polynesians: mtDNA and Y Chromosome Gradients Across the Pacific. Mol. Biol. Evol. 23, 2234–2244 (2006).
Nasidze, I. et al. mtDNA and Y-chromosome variation in the Talysh of Iran and Azerbaijan. Am. J. Phys. Anthropol. 138, 82–89 (2009).
Nasidze, I., Quinque, D., Rahmani, M., Alemohamad, S. A. & Stoneking, M. Concomitant Replacement of Language and mtDNA in South Caspian Populations of Iran. Curr. Biol. 16, 668–673 (2006).
Nasidze, I., Ling, E. Y. S., Quinque, D. & Dupanloup, I. Mitochondrial DNA and Y-chromosome variation in the Caucasus. Ann. Hum. Genet. 68, 205–221 (2004).
Flores, C. et al. Isolates in a corridor of migrations: a high-resolution analysis of Y-chromosome variation in Jordan. J. Hum. Genet. 50, 435–441 (2005).
Xue, Y. et al. Recent spread of a Y-chromosomal lineage in northern China and Mongolia. Am. J. Hum. Genet. 77, 1112–1116 (2005).
Hong, S. B., Jin, H., Kwak, K. D. & Kim. Y-chromosome haplogroup O3-M122 variation in east Asia and its implications for the peopling of Korea. Korean J. Genet. 28, 1–8 (2006).
Gayden, T. et al. The Himalayas as a Directional Barrier to Gene Flow. Am. J. Hum. Genet. 80, 884–894 (2007).
Qamar, R. et al. Y-chromosomal DNA variation in Pakistan. Am. J. Hum. Genet. 70, 1107–1124 (2002).
Lell, J. T. et al. The dual origin and Siberian affinities of Native American Y chromosomes. Am. J. Hum. Genet. 70, 192–206 (2002).
Karafet, T. et al. Paternal population history of East Asia: sources, patterns, and microevolutionary processes. Am. J. Hum. Genet. 69, 615–628 (2001).
