# Supplementary material for: The radial expansion of the Diego blood group system polymorphisms in Asia: mark of co-migration with the Mongol conquests
Source: Eur J Hum Genet. 2018 Aug 24;27(1):125–32. doi: 10.1038/s41431-018-0245-9 (PMC6303257; doi:10.1038/s41431-018-0245-9)
Supplement: Supplementary file 3 — Table S3 [file 41431_2018_245_MOESM3_ESM.xlsx]

## Sheet: S3 Table
S3 Table
Adjusted simple logistic regression model explaining DI*01 frequency by longitude
AIC: Akaike Information Criterion
Deviance Residuals:
Min	1Q	Median	3Q	Max
-1.8173	-1.3446	0.7166	0.9305	1.1583
Coefficients:
	Estimate	Std. Error	z value	Pr(>|z|)
(Intercept)	-0.553984	0.841825	-0.658	0.5105
Long	0.014980	0.009044	1.656	0.0976
AIC: 93.454
