# Supplementary material for: The radial expansion of the Diego blood group system polymorphisms in Asia: mark of co-migration with the Mongol conquests
Source: Eur J Hum Genet. 2018 Aug 24;27(1):125–32. doi: 10.1038/s41431-018-0245-9 (PMC6303257; doi:10.1038/s41431-018-0245-9)
Supplement: Supplementary file 4 — Table S4 [file 41431_2018_245_MOESM4_ESM.xlsx]

## Sheet: S4 Table
S4 Table
The variance of Y-STRs (DYS389I, DYS390, DYS391, DYS392, DYS393, DYS439)
among 15 Asian populations
For individuals having C2-M217 SNP
Population	Country	Latitude (°N)	Longitude (°E)	DYS389I	DYS390	DYS391	DYS392	DYS393	DYS439	Mean variance
Northern Han	China	37.87	116.90	0.248110	0.972117	0.563800	0.041588	0.329395	/	0.431002
Kyrgyz	Kyrghistan	41.58	75.08	0.429961	0.879083	0.173792	0.011903	0.311189	0.571221	0.396191
Hazara/Bamyian	Afghanistan	36.03	66.87	0.528430	0.875120	0.029971	0.000000	0.325385	0.538421	0.382888
Mongolian	China	48.00	119.00	0.243951	0.857284	0.398025	0.021728	0.377284	/	0.379654
Xibe	China	43.00	81.00	0.250000	1.050454	0.234127	0.023243	0.336168	/	0.378798
Uygur	China	44.00	81.00	0.244898	0.866780	0.342971	0.023243	0.324829	/	0.360544
Japanese	Japan	34.2	134.00	0.222222	0.888889	0.000000	0.000000	0.666667	/	0.355556
Tajik	Afghanistan	36.94	68.18	0.451393	0.722334	0.100620	0.009258	0.280093	0.562844	0.354424
Mongol	Mongolia	47.84	106.06	0.453028	0.578564	0.247409	0.006410	0.222971	0.484329	0.332118
Uzbek	Afghanistan	36.56	65.24	0.021728	0.595556	0.175802	0.021728	0.214321	0.599506	0.271440
Tujia	China	27.79	108.54	0.198347	0.481405	0.322314	0.043388	0.134298	/	0.235950
Southern Han	China	28.43	112.00	0.177515	0.409763	0.289941	0.036982	0.113905	/	0.205621
Hazara	Pakistan	33.74	70.53	0.058824	0.227509	0.028547	0.000000	0.096198	0.162630	0.095618
Buruscho	Pakistan	36.53	75.15	0.000000	0.000000	0.000000	0.000000	0.000000	0.000000	0.000000
Cambodian	Cambodia	11.54	104.17	0.000000	0.000000	0.000000	0.000000	0.000000	0.000000	0.000000
For individuals having C2-M401 SNP
Population	Country	Latitude (°N)	Longitude (°E)	DYS389I	DYS390	DYS391	DYS392	DYS393	DYS439	Mean variance
Mongol	Mongolia	47.84	106.06	0.140590	0.235828	0.045351	0.000000	0.086168	0.122449	0.105064
Tajik	Afghanistan	36.94	68.18	0.000000	0.222222	0.000000	0.000000	0.000000	0.000000	0.037037
Uzbek	Afghanistan	36.56	65.24	0.000000	0.187500	0.000000	0.000000	0.000000	0.000000	0.031250
Kyrgyz	Kyrghistan	41.58	75.08	0.000000	0.098765	0.000000	0.000000	0.000000	0.000000	0.016461
Hazara_Afg	Afghanistan	36.03	66.87	0.000000	0.000000	0.045351	0.000000	0.000000	0.045351	0.015117
Hazara_Pak	Pakistan	33.74	70.53	0.000000	0.000000	0.000000	0.000000	0.000000	0.000000	0.000000
